# Supplementary material for: Relationships among body mass, brain size, gut length, and blood tryptophan and serotonin in young wild-type mice
Source: BMC Physiol. 2009 Mar 25;9:4. doi: 10.1186/1472-6793-9-4 (PMC2671477; doi:10.1186/1472-6793-9-4)
Supplement: Additional file 1 — The data set used in the study. [file 1472-6793-9-4-S1.xls]

## Sheet: Sheet1
									Ricardo Albay, Angela Chen, George M. Anderson, Maggie Tatevosyan, Skirmantas Janusonis (2009)
									Relationships among body mass, brain size, gut length, and blood tryptophan and serotonin in young wild-type mice
Strain	Litter	Bred	DOR	Arrived As	DOB	Litter Size	Date Collected	Age, d	Case	PCR Sex	Mouse Weight, g	Brain Weight, g	Blood sample, ul	Clots? (0=no)	Corrected TRP, ng/mL	Corrected 5-HT, ng/mL	Gut Photo	Gut Relax, d	Gut Quality (1=excellent)	Gut Length, mm	Hippocampus, mm3
CD-1	1	2007-09-03	2007-09-18	E15	2007-09-23	12	2007-10-07	14	20	F	6.4	0.3684	60	0	14741	2681.35	2007-10-20	13	1	226.933	8.05382
CD-1	1	2007-09-03	2007-09-18	E15	2007-09-23	12	2007-10-07	14	21	M	6.7	0.4014	60	0	9362.13	2096.81	2007-10-20	13	1	222.014	9.21334
CD-1	1	2007-09-03	2007-09-18	E15	2007-09-23	12	2007-10-07	14	22	F	7	0.4459	50	0	12811.9	1724.81	2007-10-20	13	1	238.016	8.23784
CD-1	1	2007-09-03	2007-09-18	E15	2007-09-23	12	2007-10-07	14	23	F	6.5	0.3766	77	0	16806.5	2384.31	2007-10-20	13	4	0	6.22967
CD-1	1	2007-09-03	2007-09-18	E15	2007-09-23	12	2007-10-07	14	24	F	6.8	0.4048	114	0	17169.8	2893.99	2007-10-20	13	4	0	0
CD-1	1	2007-09-03	2007-09-18	E15	2007-09-23	12	2007-10-07	14	25	M	7.5	0.4063	100	1	17008.4	2120.07	2007-10-20	13	4	0	9.94927
CD-1	1	2007-09-03	2007-09-18	E15	2007-09-23	12	2007-10-07	14	26	M	7.4	0.3844	127	0	12237.1	2128.53	2007-10-20	13	2	232.548	8.97825
CD-1	1	2007-09-03	2007-09-18	E15	2007-09-23	12	2007-10-07	14	27	F	6.9	0.3758	80	0	14181.3	2439.67	2007-10-20	13	1	232.475	8.56776
CD-1	1	2007-09-03	2007-09-18	E15	2007-09-23	12	2007-10-07	14	28	F	6.3	0.3856	95	0	15114.8	2185.25	2007-10-20	13	1	219.216	9.40178
CD-1	1	2007-09-03	2007-09-18	E15	2007-09-23	12	2007-10-07	14	29	F	7.1	0.4002	95	0	14332.5	2285.09	2007-10-20	13	2	217.767	9.35402
CD-1	1	2007-09-03	2007-09-18	E15	2007-09-23	12	2007-10-07	14	30	M	7.5	0.414	105	0	15776.7	2315.89	2007-10-20	13	4	0	8.93784
CD-1	1	2007-09-03	2007-09-18	E15	2007-09-23	12	2007-10-07	14	31	F	6.5	0.3932	80	0	13861.6	2566.64	2007-10-20	13	2	227.601	7.35881
CD-1	2	2007-09-03	2007-09-18	E15	2007-09-23	14	2007-10-07	14	32	M	4.3	0.3212	44	0	19656	4008.51	2007-10-20	13	1	217.248	7.10025
CD-1	2	2007-09-03	2007-09-18	E15	2007-09-23	14	2007-10-07	14	33	M	4.3	0.327	45	0	15024.3	3803.01	2007-10-20	13	4	0	7.3456
CD-1	2	2007-09-03	2007-09-18	E15	2007-09-23	14	2007-10-07	14	34	F	4.3	0.3515	82	0	17340.7	2845.51	2007-10-20	13	2	201.39	7.37782
CD-1	2	2007-09-03	2007-09-18	E15	2007-09-23	14	2007-10-07	14	35	F	4.3	0.3239	48	0	18649.9	3000.34	2007-10-20	13	1	212.406	6.89648
CD-1	2	2007-09-03	2007-09-18	E15	2007-09-23	14	2007-10-07	14	36	M	4.1	0.3342	57	0	15445.5	2863.16	2007-10-20	13	2	208.483	7.71499
CD-1	2	2007-09-03	2007-09-18	E15	2007-09-23	14	2007-10-07	14	37		0	0	0	0	0	0	0/0/0	0	0	0	0
CD-1	2	2007-09-03	2007-09-18	E15	2007-09-23	14	2007-10-07	14	38	F	3.7	0.3342	50	0	15336.2	1953.45	2007-10-20	13	2	203.612	7.44612
CD-1	3	2008-01-19	2008-02-05	E17	2008-02-07	14	2008-02-21	14	39	F	6.2	0.3939	75	0	13078.7	2102.99	2008-03-03	11	1	227.568
CD-1	3	2008-01-19	2008-02-05	E17	2008-02-07	14	2008-02-21	14	40	M	7.4	0.4217	80	1	15288.7	1168.77	2008-03-03	11	1	247.993
CD-1	3	2008-01-19	2008-02-05	E17	2008-02-07	14	2008-02-21	14	41	F	6.7	0.401	61	0	16623.7	1912.59	2008-03-03	11	4	0
CD-1	3	2008-01-19	2008-02-05	E17	2008-02-07	14	2008-02-21	14	42	M	6.7	0.3849	85	0	14762.3	1951.85	2008-03-03	11	4	0
CD-1	3	2008-01-19	2008-02-05	E17	2008-02-07	14	2008-02-21	14	43	M	6.4	0.3855	60	0	16770.6	1800.9	2008-03-03	11	1	216.025
CD-1	3	2008-01-19	2008-02-05	E17	2008-02-07	14	2008-02-21	14	44	M	6.8	0.3945	80	0	14581.8	1443.66	2008-03-03	11	2	217.43
CD-1	3	2008-01-19	2008-02-05	E17	2008-02-07	14	2008-02-21	14	45	M	6.2	0.4009	85	0	13608.9	1916.02	2008-03-03	11	2	218.806
CD-1	3	2008-01-19	2008-02-05	E17	2008-02-07	14	2008-02-21	14	46	M	6.3	0.3948	75	0	17238	1853.87	2008-03-03	11	3	204.225
CD-1	3	2008-01-19	2008-02-05	E17	2008-02-07	14	2008-02-21	14	47	M	7.4	0.4092	100	0	15569.8	1581.74	2008-03-03	11	3	224.942
CD-1	3	2008-01-19	2008-02-05	E17	2008-02-07	14	2008-02-21	14	48	F	6.2	0.3684	85	0	14499.7	1800.75	2008-03-03	11	3	213.673
CD-1	4	2008-01-19	2008-02-05	E17	2008-02-07	12	2008-02-21	14	49	M	6.3	0.3671	110	1	14618	1413.06	2008-03-03	11	4	0
CD-1	4	2008-01-19	2008-02-05	E17	2008-02-07	12	2008-02-21	14	50	M	6.9	0.3786	85	0	14748.3	1750.71	2008-03-03	11	4	0
CD-1	4	2008-01-19	2008-02-05	E17	2008-02-07	12	2008-02-21	14	51	M	7.4	0.4022	115	0	14256.6	1684.33	2008-03-03	11	4	0
CD-1	4	2008-01-19	2008-02-05	E17	2008-02-07	12	2008-02-21	14	52	M	6.3	0.3749	100	0	14939.6	1439.44	2008-03-03	11	4	0
CD-1	4	2008-01-19	2008-02-05	E17	2008-02-07	12	2008-02-21	14	53	F	7.1	0.3815	100	0	16311.3	2224.02	2008-03-03	11	4	0
CD-1	4	2008-01-19	2008-02-05	E17	2008-02-07	12	2008-02-21	14	54	M	6.8	0.3847	110	0	16282.7	2005.6	2008-03-03	11	4	0
CD-1	4	2008-01-19	2008-02-05	E17	2008-02-07	12	2008-02-21	14	55	M	7.4	0.4083	72	0	15478	1569.5	2008-03-03	11	4	0
CD-1	4	2008-01-19	2008-02-05	E17	2008-02-07	12	2008-02-21	14	56	M	7.5	0.3829	105	0	13749.6	1568.48	2008-03-03	11	4	0
CD-1	4	2008-01-19	2008-02-05	E17	2008-02-07	12	2008-02-21	14	57	M	6.8	0.3684	100	0	13965	1556.41	2008-03-03	11	4	0
CD-1	4	2008-01-19	2008-02-05	E17	2008-02-07	12	2008-02-21	14	58	M	7	0.3775	125	0	15664.5	1239.5	2008-03-03	11	1	231.67
CD-1	4	2008-01-19	2008-02-05	E17	2008-02-07	12	2008-02-21	14	59	M	6.7	0.3495	65	0	17314.7	1591.14	2008-03-03	11	4	0
CD-1	5	2008-01-19	2008-02-05	E17	2008-02-07	13	2008-02-21	14	60	M	7.1	0.4318	90	0	19094.4	2083.08	2008-03-03	11	4	0
CD-1	5	2008-01-19	2008-02-05	E17	2008-02-07	13	2008-02-21	14	61	M	6.3	0.3842	61	0	16930	2243.11	2008-03-03	11	2	212.742
CD-1	5	2008-01-19	2008-02-05	E17	2008-02-07	13	2008-02-21	14	62	M	6.9	0.4135	70	0	17812.2	1562.05	2008-03-03	11	4	0
CD-1	5	2008-01-19	2008-02-05	E17	2008-02-07	13	2008-02-21	14	63	M	7.9	0.437	90	1	14731.6	1059.23	2008-03-03	11	4	0
CD-1	5	2008-01-19	2008-02-05	E17	2008-02-07	13	2008-02-21	14	64	M	6.3	0.3957	85	0	17400.1	1682.51	2008-03-03	11	2	205.398
CD-1	5	2008-01-19	2008-02-05	E17	2008-02-07	13	2008-02-21	14	65	F	7.8	0.4224	108	0	19758.1	1549.27	2008-03-03	11	1	222.391
CD-1	5	2008-01-19	2008-02-05	E17	2008-02-07	13	2008-02-21	14	66	M	7.1	0.4097	128	0	16364	1593.07	2008-03-03	11	4	0
CD-1	5	2008-01-19	2008-02-05	E17	2008-02-07	13	2008-02-21	14	67	M	8	0.4472	105	0	19865.3	2075.33	2008-03-03	11	2	232.302
CD-1	5	2008-01-19	2008-02-05	E17	2008-02-07	13	2008-02-21	14	68	M	7.4	0.385	55	0	18256.9	1649.76	2008-03-03	11	2	238.685
CD-1	5	2008-01-19	2008-02-05	E17	2008-02-07	13	2008-02-21	14	69	F	8.3	0.415	116	0	18189.4	1574.55	2008-03-03	11	4	0
CD-1	5	2008-01-19	2008-02-05	E17	2008-02-07	13	2008-02-21	14	70	M	6.6	0.4084	45	0	23608.3	1800.47	2008-03-03	11	2	216.862
CD-1	5	2008-01-19	2008-02-05	E17	2008-02-07	13	2008-02-21	14	71	M	6.7	0.3745	81	0	19168.5	1956.68	2008-03-03	11	4	0
CD-1	6	2008-01-26	2008-02-12	E17	2008-02-15	12	2008-03-01	15	72	F	6.3	0.3893	81	0	17932.8	2326.36	2008-03-11	10	1	221.523
CD-1	6	2008-01-26	2008-02-12	E17	2008-02-15	12	2008-03-01	15	73	F	6.2	0.3665	65	0	17235.5	2120.61	2008-03-11	10	2	224.328
CD-1	6	2008-01-26	2008-02-12	E17	2008-02-15	12	2008-03-01	15	74	M	6.1	0.411	56	1	17886.3	1577.18	2008-03-11	10	2	209.673
CD-1	6	2008-01-26	2008-02-12	E17	2008-02-15	12	2008-03-01	15	75	F	6.6	0.3657	63	0	14107.9	1796.03	2008-03-11	10	1	241.162
CD-1	6	2008-01-26	2008-02-12	E17	2008-02-15	12	2008-03-01	15	76	M	6	0.3641	96	0	16933.9	1844.38	2008-03-11	10	1	212.094
CD-1	6	2008-01-26	2008-02-12	E17	2008-02-15	12	2008-03-01	15	77	F	6.3	0.3912	60	0	19540.6	1923.18	2008-03-11	10	4	0
CD-1	6	2008-01-26	2008-02-12	E17	2008-02-15	12	2008-03-01	15	78	F	5.4	0.3821	81	0	18620.1	2014.98	2008-03-11	10	1	209.661
CD-1	6	2008-01-26	2008-02-12	E17	2008-02-15	12	2008-03-01	15	79	F	6	0.3534	81	0	16468.2	1625.81	2008-03-11	10	1	220.503
CD-1	6	2008-01-26	2008-02-12	E17	2008-02-15	12	2008-03-01	15	80	M	6.4	0.426	48	0	19136.3	2791.59	2008-03-11	10	2	216.314
CD-1	6	2008-01-26	2008-02-12	E17	2008-02-15	12	2008-03-01	15	81	M	6	0.3884	102	0	20326.7	2295.23	2008-03-11	10	0	0
CD-1	6	2008-01-26	2008-02-12	E17	2008-02-15	12	2008-03-01	15	82	M	6.7	0.3834	81	0	18989.7	2324.68	2008-03-11	10	0	0
CD-1	6	2008-01-26	2008-02-12	E17	2008-02-15	12	2008-03-01	15	83	M	5.7	0.3736	80	0	19549.4	2008.35	2008-03-11	10	0	0
														Use only 0					Use only 1 & 2
